# Supplementary material for: Efficacious Anti-Cancer Drugs Targeting Nicotinamide N-Methyltransferase (NNMT) in Cultured Human Oral Squamous Cell Carcinoma (OSCC)
Source: Pharmaceuticals (Basel). 2026 Mar 22;19(3):516. doi: 10.3390/ph19030516 (PMC13028826; doi:10.3390/ph19030516)
Supplement: Supplementary file 1 [file pharmaceuticals-19-00516-s001.zip]

Archive with 1 entries (1 files):
- pharmaceuticals-4174918-supplementary.pdf
